# Supplementary material for: Healing Through Humanized Care: Lessons from a Patient-Centered Perinatal Loss Protocol
Source: Healthcare (Basel). 2025 Jan 24;13(3):242. doi: 10.3390/healthcare13030242 (PMC11816378; doi:10.3390/healthcare13030242)
Supplement: Supplementary file 1 [file healthcare-13-00242-s001.zip]

Archive with 1 entries (1 files):
- healthcare-3425334-supplementary.pdf
